# Supplementary material for: Getting Closer to Decrypting the Phase Transitions of Bacterial Biomolecules
Source: Biomolecules. 2022 Jun 28;12(7):907. doi: 10.3390/biom12070907 (PMC9312465; doi:10.3390/biom12070907)
Supplement: Supplementary file 1 [file biomolecules-12-00907-s001.zip]

Archive with 1 entries (1 files):
- biomolecules-1750943-supplementary.pdf
